# Supplementary material for: Dietary Patterns and Their Association with Cognitive Function: A Stratified Analysis by Sleep Duration in Japanese Older Adults
Source: Healthcare (Basel). 2026 Jan 12;14(2):192. doi: 10.3390/healthcare14020192 (PMC12840793; doi:10.3390/healthcare14020192)
Supplement: Supplementary file 1 [file healthcare-14-00192-s001.zip]

Archive with 1 entries (1 files):
- healthcare-3943761-supplementary.pdf
